# Supplementary material for: Using quality scores and longer reads improves accuracy of Solexa read mapping
Source: BMC Bioinformatics. 2008 Feb 28;9:128. doi: 10.1186/1471-2105-9-128 (PMC2335322; doi:10.1186/1471-2105-9-128)
Supplement: Additional file 1 — Mapping performance comparison by using either chr6 or its COX alterantive haplotype. Comparing the mapping performance for RMAPM and RMAPQ when using either chr6 or its COX alterantive haplotype assembly. [file 1471-2105-9-128-S1.xls]

## Sheet: Sheet1
Supplementary table 2.
	Comparison of mapping performance for a) RMAPM and b) RMAPQ when using either chr6
	or the Cox alternative haplotype assembly. At most two mismatches are allowed, at least 10 highquality
	bases per read for RMAPQ, and a quality score cutoff of 4. We remark that this comparison
	cannot be interpreted as providing information about the general effect of SNPs and indel polymorphisms
	on mapping performance.
a) RMAPM
		25bp		30bp		36bp
		with_cox	with_chr6	with_cox	with_chr6	with_cox	with_chr6
	Coverage	69.87	69.25	74.24	73.47	76.58	75.64
	Mapping selectivity	97.2	97	97.73	97.5	96.46	96.22
	Mapping accuracy	83.535	83.125	85.985	85.485	86.52	85.93
b) RMAPQ_04
		25bp		30bp		36bp
		with_cox	with_chr6	with_cox	with_chr6	with_cox	with_chr6
	Coverage	69.91	69.3	74.55	73.81	78.85	78.01
	Mapping selectivity	96.15	95.91	98.13	97.92	97.79	97.57
	Mapping accuracy	83.03	82.605	86.34	85.865	88.32	87.79
