# Supplementary material for: Using quality scores and longer reads improves accuracy of Solexa read mapping
Source: BMC Bioinformatics. 2008 Feb 28;9:128. doi: 10.1186/1471-2105-9-128 (PMC2335322; doi:10.1186/1471-2105-9-128)
Supplement: Additional file 2 — Reads mapped in genome and BACs by using different mapping criteria. Number of reads mapped to genome and BACs by using RMAPM or RMAPQ with different read length and maximum number of allowed mismatches. [file 1471-2105-9-128-S2.xls]

## Sheet: Sheet1
Supplementary table 1. Reads mapped in genome and BACs by using different mapping criteria
	( Mapping selectivity=readsInBAC/readsInGenome; MM = mismatch )
RMAPM
Read length	0MM		1MM		2MM		3MM		4MM		6MM		8MM		10MM
	InBAC	InGenome	InBAC	InGenome	InBAC	InGenome	InBAC	InGenome	InBAC	InGenome	InBAC	InGenome	InBAC	InGenome	InBAC	InGenome
25	1539457	1555243	1764641	1791823	1849329	1902554	1882647	2025579	1888646	2113830	1889929	2130671	1889978	2131227	1889978	2131251
26	1514151	1530399	1762288	1789175	1858927	1901956	1905827	2004250	1919320	2123990	1921919	2170584	1922053	2171601	1922056	2171672
27	1476819	1494309	1753710	1782007	1862877	1903332	1921274	1992994	1945455	2109059	1950767	2205053	1951068	2207060	1951075	2207268
28	1436945	1455097	1740007	1769416	1862103	1901988	1930250	1989419	1965329	2085270	1977143	2236541	1977694	2241999	1977733	2242374
29	1383139	1402625	1716745	1748100	1854663	1895983	1932510	1987567	1977739	2069296	2000305	2258260	2001006	2274590	2001109	2275295
30	1323285	1343519	1686357	1719248	1841389	1884157	1929179	1983047	1983738	2060019	2020777	2257707	2022234	2303711	2022447	2304974
31	1251298	1272212	1645116	1679625	1820391	1865451	1919660	1974891	1982994	2053570	2036904	2235379	2040534	2328182	2040850	2330542
32	1157884	1179442	1586392	1622975	1786715	1834714	1900679	1958819	1973957	2044466	2045833	2205431	2054777	2349918	2055228	2356719
33	1046820	1069152	1513618	1552315	1741766	1792937	1873197	1934963	1956629	2029313	2045541	2175630	2063976	2357981	2064643	2382150
34	953305	975463	1436561	1476065	1690503	1743596	1839675	1904164	1935554	2010701	2042179	2156516	2075087	2344821	2076918	2405307
35	844372	865593	1340789	1380697	1622130	1677004	1793226	1860449	1904089	1982520	2030039	2138612	2078885	2312296	2083581	2420434
36	726340	746895	1230865	1270946	1539387	1595931	1733732	1803897	1862050	1944116	2009891	2118137	2074908	2272628	2086077	2427273
RMAPQ with quality score cutoff = 4
Read length	0MM		1MM		2MM		3MM		4MM		6MM		8MM		10MM
	InBAC	InGenome	InBAC	InGenome	InBAC	InGenome	InBAC	InGenome	InBAC	InGenome	InBAC	InGenome	InBAC	InGenome	InBAC	InGenome
25	1655791	1669319	1820235	1850128	1871995	1947024	1885373	2043296	1886427	2093001	1886443	2100337	1886443	2100338	1886443	2100338
26	1654715	1668143	1832511	1859202	1892906	1950945	1914355	2042328	1917646	2116308	1917795	2138005	1917795	2138019	1917795	2138019
27	1648442	1662126	1842077	1867208	1909642	1957500	1938644	2040006	1945918	2125032	1946505	2171654	1946505	2171844	1946505	2171844
28	1640597	1654481	1848945	1873374	1922727	1964413	1958135	2039811	1970617	2123070	1972538	2202256	1972538	2203330	1972538	2203332
29	1625842	1640074	1852316	1876704	1932330	1970699	1973472	2042162	1991414	2119102	1996142	2228271	1996147	2232979	1996147	2232984
30	1607014	1621781	1852686	1877418	1939485	1976376	1985690	2045780	2008854	2116406	2017786	2245178	2017831	2259476	2017831	2259499
31	1581406	1596721	1848969	1874260	1943436	1979816	1994275	2049356	2022197	2114966	2036576	2252643	2036796	2283805	2036796	2283937
32	1541862	1557868	1837860	1864047	1942278	1979069	1998609	2051179	2030903	2113830	2051734	2251676	2052459	2304678	2052459	2305422
33	1490288	1507421	1822235	1849759	1938633	1976411	1999964	2051711	2036587	2113235	2064338	2247002	2066230	2322369	2066233	2325241
34	1446580	1464399	1805890	1834635	1933831	1972733	2000715	2052440	2041406	2114234	2076061	2242030	2079932	2336556	2079958	2345066
35	1389262	1407818	1781063	1811249	1923512	1963870	1996868	2049410	2041827	2112908	2083013	2235739	2089673	2342858	2089754	2360853
36	1308997	1328935	1742350	1774731	1905466	1948445	1987778	2042543	2037686	2108993	2085982	2228454	2096263	2343516	2096587	2375207
RMAPQ with quality score cutoff = 8
Read length	0MM		1MM		2MM		3MM		4MM		6MM		8MM		10MM
	InBAC	InGenome	InBAC	InGenome	InBAC	InGenome	InBAC	InGenome	InBAC	InGenome	InBAC	InGenome	InBAC	InGenome	InBAC	InGenome
25	1696034	1709277	1826900	1861580	1860276	1941628	1866466	2010911	1866850	2046420	1866855	2051737	1866855	2051737	1866855	2051737
26	1702804	1715488	1843598	1873303	1884106	1950657	1894922	2019256	1896084	2071063	1896129	2086318	1896129	2086321	1896129	2086321
27	1706517	1718868	1857796	1884288	1904160	1960055	1919836	2025646	1922638	2085240	1922804	2117026	1922804	2117153	1922804	2117153
28	1708294	1720634	1869158	1893848	1920646	1968963	1940772	2031840	1945933	2092169	1946504	2145205	1946504	2145858	1946504	2145858
29	1706161	1718481	1877612	1901151	1933607	1976653	1958102	2037803	1966111	2096581	1967586	2169414	1967587	2172200	1967587	2172200
30	1700661	1713147	1883732	1906704	1944417	1984205	1972870	2043804	1983889	2100756	1986938	2187011	1986946	2195387	1986946	2195400
31	1690323	1702988	1886632	1909513	1952283	1989900	1984161	2048483	1998217	2103749	2003417	2198097	2003463	2216235	2003463	2216311
32	1670803	1683894	1885356	1908507	1956554	1993203	1992239	2052260	2009313	2105905	2017281	2203931	2017450	2234192	2017450	2234536
33	1643803	1657675	1881170	1904971	1958783	1995203	1997885	2055049	2017893	2108007	2029027	2207341	2029467	2249927	2029468	2251143
34	1621065	1635464	1876289	1900773	1960250	1996794	2002762	2058059	2025480	2110534	2040021	2209407	2040983	2263597	2040986	2267313
35	1588883	1603861	1866710	1891929	1958162	1995015	2004370	2058619	2029814	2110998	2047791	2209606	2049502	2272135	2049520	2279869
36	1538339	1554451	1848960	1875750	1951567	1989714	2002704	2056934	2031063	2110053	2053017	2208765	2055772	2277901	2055833	2291622
RMAPQ with quality score cutoff = 12
Read length	0MM		1MM		2MM		3MM		4MM		6MM		8MM		10MM
	InBAC	InGenome	InBAC	InGenome	InBAC	InGenome	InBAC	InGenome	InBAC	InGenome	InBAC	InGenome	InBAC	InGenome	InBAC	InGenome
25	1708423	1721980	1814388	1850773	1835670	1912292	1838619	1964975	1838760	1992510	1838762	1996469	1838762	1996469	1838762	1996469
26	1719068	1731678	1833155	1864739	1859892	1925614	1865348	1976715	1865839	2016342	1865847	2027555	1865847	2027556	1865847	2027556
27	1726988	1738971	1848880	1877038	1880278	1937653	1888600	1986886	1889776	2032034	1889828	2055386	1889828	2055467	1889828	2055467
28	1732911	1744609	1861967	1887800	1897365	1948259	1908546	1996675	1910812	2041552	1911022	2080236	1911022	2080622	1911022	2080622
29	1735913	1747282	1871973	1896039	1911081	1957076	1925206	2004896	1928889	2048275	1929443	2101020	1929443	2102732	1929443	2102732
30	1736220	1747539	1879993	1903086	1922727	1965284	1939658	2012649	1944936	2055483	1946086	2117209	1946087	2122293	1946087	2122296
31	1732996	1744483	1885436	1908058	1931667	1971930	1951257	2019034	1958275	2061349	1960262	2128504	1960276	2139506	1960276	2139538
32	1723631	1735255	1887564	1909953	1937681	1976311	1959996	2024022	1968881	2066272	1972016	2136232	1972072	2154599	1972072	2154742
33	1710197	1722254	1887881	1910353	1941975	1979625	1966896	2028041	1977576	2070495	1982081	2141697	1982218	2167591	1982218	2168088
34	1698607	1710975	1887243	1909903	1945471	1982458	1972719	2031555	1985107	2074043	1991210	2145639	1991517	2178673	1991517	2180315
35	1680905	1693667	1883807	1906818	1946443	1983266	1976070	2033511	1990173	2076134	1997887	2148476	1998429	2186669	1998434	2190178
36	1650420	1663937	1875693	1899523	1944721	1981856	1977231	2033821	1993286	2077039	2002916	2150433	2003834	2192711	2003856	2198972
RMAPQ with quality score cutoff = 16
Read length	0MM		1MM		2MM		3MM		4MM		6MM		8MM		10MM
	InBAC	InGenome	InBAC	InGenome	InBAC	InGenome	InBAC	InGenome	InBAC	InGenome	InBAC	InGenome	InBAC	InGenome	InBAC	InGenome
25	1702639	1716157	1789622	1824973	1803400	1872475	1804943	1915934	1805011	1938526	1805012	1941567	1805012	1941567	1805012	1941567
26	1715120	1727646	1808929	1840380	1826737	1887781	1829671	1928770	1829887	1961262	1829891	1969672	1829891	1969674	1829891	1969674
27	1724887	1736641	1824885	1853162	1846385	1901094	1851016	1939918	1851569	1976867	1851592	1994344	1851592	1994406	1851592	1994406
28	1732524	1743889	1838188	1864364	1862753	1912676	1869111	1950682	1870211	1987137	1870302	2016470	1870302	2016734	1870302	2016734
29	1737480	1748404	1848428	1872791	1875941	1922010	1884181	1959834	1886015	1994755	1886258	2034999	1886258	2036042	1886258	2036044
30	1740141	1750923	1856906	1880105	1887166	1930152	1897308	1967924	1900001	2001865	1900502	2049160	1900503	2052247	1900503	2052250
31	1739928	1750735	1862961	1885478	1895928	1936820	1907883	1974716	1911562	2008048	1912435	2059479	1912443	2066305	1912443	2066321
32	1735533	1746387	1866509	1888596	1902299	1941770	1916067	1980104	1920795	2013623	1922232	2067029	1922253	2078623	1922253	2078692
33	1728429	1739416	1868630	1890506	1907220	1945664	1922775	1984584	1928612	2018490	1930677	2072408	1930739	2088686	1930739	2088925
34	1722118	1733356	1869883	1891739	1911277	1948978	1928369	1988421	1935312	2022607	1938150	2076966	1938282	2098015	1938282	2098764
35	1711768	1723215	1869046	1891016	1913423	1950661	1932121	1990786	1940120	2025317	1943687	2080152	1943911	2104733	1943913	2106394
36	1692848	1704866	1865300	1887794	1913826	1951094	1934493	1992310	1943528	2027479	1948122	2083106	1948490	2110524	1948496	2113525
RMAPQ with quality score cutoff = 20
Read length	0MM		1MM		2MM		3MM		4MM		6MM		8MM		10MM
	InBAC	InGenome	InBAC	InGenome	InBAC	InGenome	InBAC	InGenome	InBAC	InGenome	InBAC	InGenome	InBAC	InGenome	InBAC	InGenome
25	1685834	1699167	1758327	1791884	1767474	1830315	1768365	1868082	1768393	1887034	1768394	1889406	1768394	1889406	1768394	1889406
26	1699060	1711446	1777425	1807828	1789497	1845835	1791207	1881173	1791311	1908691	1791312	1915288	1791312	1915290	1791312	1915290
27	1709432	1720990	1792900	1820588	1807779	1859296	1810509	1891982	1810796	1923339	1810809	1936949	1810809	1936987	1810809	1936987
28	1717521	1728682	1805640	1831501	1822934	1870773	1826736	1902303	1827313	1933378	1827362	1956309	1827362	1956475	1827362	1956475
29	1723106	1733836	1815523	1839916	1835170	1880003	1840164	1911040	1841144	1940670	1841282	1972203	1841282	1972844	1841282	1972844
30	1726722	1737252	1823730	1847014	1845506	1888073	1851835	1919151	1853282	1947683	1853550	1984914	1853551	1986857	1853551	1986859
31	1728038	1738495	1829733	1852394	1853631	1894552	1861202	1925923	1863204	1953782	1863671	1994288	1863675	1998660	1863675	1998671
32	1726171	1736651	1833755	1856118	1859706	1899444	1868496	1931180	1871144	1959093	1871889	2001377	1871899	2008796	1871899	2008831
33	1722241	1732780	1836528	1858614	1864572	1903416	1874549	1935558	1877891	1963706	1878940	2006595	1878972	2017351	1878972	2017453
34	1718616	1729269	1838480	1860386	1868562	1906770	1879632	1939328	1883632	1967598	1885069	2010904	1885143	2024851	1885143	2025235
35	1712341	1723092	1838818	1860702	1871071	1908841	1883210	1941991	1887875	1970522	1889668	2014177	1889790	2030516	1889791	2031344
36	1700166	1711216	1837273	1859427	1872361	1910009	1885801	1943892	1891129	1972745	1893455	2016841	1893640	2035178	1893643	2036710
RMAPQ with quality score cutoff = 24
Read length	0MM		1MM		2MM		3MM		4MM		6MM		8MM		10MM
	InBAC	InGenome	InBAC	InGenome	InBAC	InGenome	InBAC	InGenome	InBAC	InGenome	InBAC	InGenome	InBAC	InGenome	InBAC	InGenome
25	1661187	1674186	1722303	1753793	1728523	1786461	1729057	1820426	1729070	1836325	1729071	1838169	1729071	1838169	1729071	1838169
26	1674686	1686794	1740868	1769710	1749181	1801685	1750234	1833258	1750283	1856649	1750284	1861731	1750284	1861734	1750284	1861734
27	1685088	1696556	1755635	1782432	1766044	1814869	1767726	1843766	1767886	1870795	1767889	1881344	1767889	1881370	1767889	1881370
28	1693125	1704130	1767511	1792724	1779727	1825556	1782142	1852995	1782466	1880134	1782491	1898091	1782491	1898205	1782491	1898205
29	1698909	1709443	1776895	1800814	1790915	1834310	1794122	1861252	1794715	1887173	1794785	1911970	1794785	1912370	1794785	1912370
30	1702884	1713300	1784630	1807649	1800301	1841905	1804361	1868844	1805247	1893743	1805395	1923145	1805395	1924395	1805395	1924397
31	1704910	1715208	1790534	1812896	1807761	1847977	1812728	1875058	1813928	1899373	1814175	1931662	1814178	1934531	1814178	1934535
32	1704476	1714720	1794597	1816646	1813414	1852809	1819209	1880170	1820821	1904342	1821225	1938176	1821232	1943116	1821232	1943140
33	1702335	1712619	1797473	1819357	1817840	1856656	1824502	1884264	1826521	1908629	1827090	1943012	1827107	1950219	1827107	1950267
34	1700277	1710605	1799637	1821318	1821552	1859900	1828966	1887859	1831392	1912256	1832187	1946932	1832221	1956299	1832221	1956486
35	1696202	1706614	1800549	1822162	1824025	1862019	1832155	1890439	1834963	1914988	1835976	1949998	1836028	1961132	1836028	1961555
36	1687954	1698651	1800136	1821937	1825719	1863528	1834697	1892525	1837952	1917256	1839248	1952891	1839333	1965506	1839334	1966313
